# Supplementary material for: Entropy-driven binding of gut bacterial β-glucuronidase inhibitors ameliorates irinotecan-induced toxicity
Source: Commun Biol. 2021 Mar 4;4:280. doi: 10.1038/s42003-021-01815-w (PMC7933434; doi:10.1038/s42003-021-01815-w)
Supplement: Supplementary file 3 — Supplementary Data 1 [file 42003_2021_1815_MOESM3_ESM.xlsx]

## Sheet: EcGUS_inhibitor 1
Table 1 Inhibition constants for UIFGs (1) for EcGUS
GUS activities was determined by the hydrolysis rate of 4-methylumbelliferyl-β-glucuronide.
[MUG] (mM)	[Inhibitor 1] = 0.04 μM						[Inhibitor 1] = 0.02 μM						[Inhibitor 1] = 0.01 μM						[Inhibitor 1] = 0.005 μM
0.5	0.622655	1.44484	1.29844	0.634944	1.24111	1.25515	1.09201	2.27677	2.21255	1.05049	2.20403	2.1401	1.72352	3.356	3.27427	1.72666	3.62015	3.56219	2.4217	5.24526	5.75742	2.83113	5.12417	5.14198
0.25	0.397652	0.833975	0.953549	0.399413	0.876524	0.906259	0.711698	1.54911	1.64711	0.70565	1.58783	1.65487	1.23911	2.44871	2.51	1.22425	2.40321	2.74004	2.04974	4.05277	4.30739	1.89763	4.25067	3.93749
0.125	0.220117	0.528575	0.568511	0.232249	0.458812	0.465968	0.432102	0.956551	0.956861	0.437579	0.889202	0.945812	0.847081	1.61113	1.6856	0.799759	1.73218	1.82247	1.41122	2.7452	3.11768	1.1241	2.66973	2.7773
0.08	0.126011	0.2529	0.261217	0.12364	0.245215	0.267763	0.24675	0.543834	0.53116	0.224396	0.552078	0.594814	0.491268	0.97134	1.03741	0.493997	1.04707	1.09744	0.866829	1.73819	1.96478	0.816028	1.856	1.66501
apparent Km	0.6871						0.4627						0.3147						0.2496
STD	0.4522						0.2513						0.1444						0.1132
[inhibitor 1] (μM)	apparent Km
0.04	0.6871
0.02	0.4627
0.01	0.3147
0.005	0.2496
Ki	0.0154959

## Sheet: EcGUS_inhibitor 2
Table 1 Inhibition constants for UIFGs derivatives 2 for EcGUS
GUS activities was determined by the hydrolysis rate of 4-methylumbelliferyl-β-glucuronide.
[MUG] (mM)	[Inhibitor 2] = 0.006 μM		[Inhibitor 2] = 0.012 μM		[Inhibitor 2] = 0.025 μM		[Inhibitor 2] = 0.05 μM		[Inhibitor 2] = 0.1 μM
0.0125	0.125763	0.120346	0.110568	0.110243	0.087229	0.089882	0.060256	0.060719	0.036061	0.03434
0.025	0.222372	0.222389	0.194303	0.197082	0.158096	0.160002	0.109864	0.113579	0.069114	0.067802
0.05	0.37532	0.377181	0.33401	0.337702	0.273452	0.289853	0.198866	0.200917	0.126146	0.126872
0.1	0.581488	0.562465	0.525601	0.513357	0.447736	0.441113	0.341641	0.344574	0.229028	0.228485
0.2	0.798614	0.794641	0.742289	0.746587	0.669958	0.663055	0.529115	0.536094	0.35686	0.363334
0.4	1.00464	1.0124	0.958844	0.954636	0.834618	0.866066	0.748999	0.743718	0.572886	0.566667
0.6	1.04159	1.0821	1.05818	1.05741	0.910986	0.932831	0.81475	0.834364	0.660792	0.645929
0.8	1.15084	1.1675	1.14437	1.13848	1.01665	1.06729	0.872622	0.853532	0.756058	0.772464
apparent Km	0.12875		0.15665		0.1736		0.2207		0.4174
STD	0.007849		0.000212		0.010748		0.006505		0.007778
[inhibitor 2] (μM)	apparent Km
0.006	0.12875
0.012	0.15665
0.025	0.1736
0.05	0.2207
0.1	0.4174
Ki	0.0351597

## Sheet: EcGUS_inhibitor 3
Table 1 Inhibition constants for UIFGs derivatives 3 for EcGUS
GUS activities was determined by the hydrolysis rate of 4-methylumbelliferyl-β-glucuronide.
[MUG] (mM)	[Inhibitor 3] = 0.0005 μM		[Inhibitor 3] = 0.001 μM		[Inhibitor 3] = 0.002 μM		[Inhibitor 3] = 0.004 μM		[Inhibitor 3] = 0.008 μM
0.0125	0.029497	0.029086	0.02242	0.022	0.019695	0.021888	0.014164	0.013171	0.009897	0.009639
0.025	0.04888	0.048482	0.041478	0.038975	0.035854	0.034842	0.027467	0.026107	0.01629	0.017917
0.05	0.080292	0.080537	0.069263	0.070993	0.059742	0.061695	0.047792	0.047461	0.032968	0.033812
0.1	0.125711	0.119916	0.106633	0.107983	0.099455	0.097293	0.07832	0.075529	0.058994	0.055927
0.2	0.166586	0.160844	0.152572	0.145102	0.140308	0.143478	0.116307	0.121931	0.094882	0.095119
0.4	0.199566	0.195407	0.18255	0.191869	0.180288	0.185386	0.162828	0.162635	0.138691	0.138148
0.6	0.214805	0.206381	0.196548	0.21154	0.210059	0.203864	0.189401	0.194636	0.170716	0.170455
0.8	0.222354	0.216008	0.204101	0.20906	0.208713	0.204007	0.190715	0.200614	0.173738	0.172659
apparent Km	0.10125		0.12475		0.15485		0.22655		0.327
STD	0.00106066		0.0113844		0.00784889		0.0161927		0.00169706
[inhibitor 3] (μM)	apparent Km
0.0005	0.10125
0.001	0.12475
0.002	0.15485
0.004	0.22655
0.008	0.327
Ki	0.00315849

## Sheet: EcGUS_inhibitor 4
Table 1 Inhibition constants for UIFGs derivatives 4 for EcGUS
GUS activities was determined by the hydrolysis rate of 4-methylumbelliferyl-β-glucuronide.
[MUG] (mM)	[Inhibitor 4] = 0.068 nM		[Inhibitor 4] = 0.14 nM		[Inhibitor 4] = 0.27 nM		[Inhibitor 4] = 0.54 nM		[Inhibitor 4] = 1.08 nM		[Inhibitor 4] = 2.16 nM
0.0125	0.171402	0.183925	0.173521	0.169068	0.154873	0.156333	0.136063	0.130261	0.093297	0.090019	0.040908	0.037846
0.025	0.342864	0.351577	0.32561	0.33161	0.297154	0.295918	0.257108	0.256613	0.177822	0.17395	0.085174	0.077744
0.05	0.617733	0.634233	0.56891	0.583604	0.529878	0.533171	0.464984	0.462947	0.319494	0.325085	0.158689	0.139039
0.1	0.988828	0.996535	0.958002	0.962975	0.901266	0.881945	0.761298	0.754006	0.545829	0.532881	0.27171	0.24625
0.2	1.38424	1.42094	1.35729	1.37347	1.27347	1.2726	1.10879	1.10584	0.809114	0.791815	0.398096	0.388544
0.4	1.691	1.70977	1.61941	1.69045	1.52997	1.53288	1.33275	1.34937	0.938029	0.975654	0.537364	0.493001
0.6	1.72914	1.7193	1.66351	1.72429	1.59678	1.56185	1.3809	1.38694	1.04305	1.02543	0.5644	0.523936
0.8	1.66975	1.70196	1.60661	1.64257	1.53985	1.54514	1.38725	1.38713	0.939293	0.980137	0.54216	0.510591
apparent Km	0.1029		0.10655		0.11025		0.11735		0.11955		0.1534
STD	0.00183848		0.00275772		7.07107e-05		0.00162635		0.00586899		0.00240416
[inhibitor 4] (μM)	apparent Km
0.0675676	0.1029
0.135135	0.10655
0.27027	0.11025
0.540541	0.11735
1.08108	0.11955
2.16216	0.1534
Ki	4.57589

## Sheet: CpGUS_inhibitor 1
Table 1 Inhibition constants for UIFGs (1) for CpGUS
GUS activities was determined by the hydrolysis rate of 4-methylumbelliferyl-β-glucuronide.
								1/v
[MUG] (mM)	[Inhibitor 1] = 15 nM	[Inhibitor 1] = 10 nM	[Inhibitor 1] = 5 nM	[Inhibitor 1] = 2.5 nM	Blank		1/[MUG]	[Inhibitor 1] = 15 nM	[Inhibitor 1] = 10 nM	[Inhibitor 1] = 5 nM	[Inhibitor 1] = 2.5 nM
0.27	36938	41666	45178	47965	9424		3.7037	8.86647	7.56628	6.82307	6.32968
0.135	29304	31017	34637	37418	7560		7.40741	11.2193	10.4	9.00957	8.17041
0.09	23706	25694	29625	32205	6645		11.1111	14.2988	12.8066	10.6158	9.54429
0.0675	20045	23129	26370	27210	6645		14.8148	18.2054	14.7993	12.3677	11.8625
0.27	39976	42267	44958	46189	9424		3.7037	7.98481	7.42782	6.86531	6.63544
0.135	28719	31853	35025	38353	7560		7.40741	11.5295	10.0421	8.88229	7.92232
0.09	23298	26212	29517	32765	6645		11.1111	14.6491	12.4675	10.666	9.33966
0.0675	20260	22703	25659	28676	7778		14.8148	19.5443	16.3452	13.6431	11.6735
0.27	39997	43352	46002	48184	9424		3.7037	7.97933	7.19029	6.66936	6.29391
0.135	28810	31712	35734	38468	7560		7.40741	11.4801	10.1007	8.65876	7.89284
0.09	23423	25726	29404	32187	6645		11.1111	14.54	12.7851	10.7189	9.55101
0.0675	20347	23747	26886	30076	6645		14.8148	17.8041	14.2645	12.0524	10.4115
[4-MU] (mM)	Intensity (445 nm)
62614	250
38901	125
25937	62.5
19127	31.25
16077	15.625
12618	7.8125

## Sheet: CpGUS_inhibitor 2
Table 1 Inhibition constants for UIFGs derivatives 2 for CpGUS
GUS activities was determined by the hydrolysis rate of 4-methylumbelliferyl-β-glucuronide.
								1/v
[MUG] (mM)	[Inhibitor2] = 1050 nM	[Inhibitor 2] = 700 nM	[Inhibitor 2] = 350 nM	[Inhibitor 2] = 175 nM	Blank		1/[MUG]	[Inhibitor2] = 1050 nM	[Inhibitor 2] = 700 nM	[Inhibitor 2] = 350 nM	[Inhibitor 2] = 175 nM
0.15	36541	38676	42269	45035	10822		6.66667	9.48528	8.75824	7.75756	7.13039
0.075	26309	29015	33339	35743	8972		13.3333	14.0712	12.1714	10.0116	9.11255
0.05	21769	22927	27836	30556	8353		20	18.1837	16.7389	12.5213	10.9873
0.0375	18698	20669	24432	26631	8690		26.6667	24.3757	20.365	15.4969	13.5975
0.27	32497	34377	37304	41176	10776		3.7037	11.2312	10.3365	9.19602	8.02474
0.135	23585	24949	29135	31943	9388		7.40741	17.1834	15.6771	12.3539	10.8159
0.09	18766	20533	23962	25826	8183		11.1111	23.0513	19.7532	15.4606	13.8271
0.0675	17178	19172	21422	23716	8183		14.8148	27.1208	22.1997	18.4268	15.7054

## Sheet: CpGUS_inhibitor 3
Table 1 Inhibition constants for UIFGs derivatives 3 for CpGUS
GUS activities was determined by the hydrolysis rate of 4-methylumbelliferyl-β-glucuronide.
								1/v
[MUG] (mM)	[Inhibitor 3] = 450 nM	[Inhibitor 3] = 300 nM	[Inhibitor 3] = 150 nM	[Inhibitor 3] = 75 nM	Blank		1/[MUG]	[Inhibitor 3] = 450 nM	[Inhibitor 3] = 300 nM	[Inhibitor 3] = 150 nM	[Inhibitor 3] = 75 nM
0.27	30118	35709	41612	45734	9878		3.7037	12.053	9.44416	7.6874	6.80366
0.135	19970	22970	28756	33079	6419		7.40741	18.0025	14.7394	10.9214	9.15049
0.09	16339	18714	24298	28202	6911		11.1111	25.8753	20.6686	14.0307	11.458
0.0675	13875	15966	20605	24823	5855		14.8148	30.418	24.1274	16.5391	12.8612
0.27	31541	35963	44181	48431	9878		3.7037	11.2612	9.3522	7.11168	6.32771
0.135	20898	24003	29788	34177	6419		7.40741	16.8487	13.8735	10.4391	8.78853
0.09	16915	19063	23853	29020	6911		11.1111	24.3854	20.0751	14.3992	11.0341
0.0675	14133	16388	20517	24949	5855		14.8148	29.4699	23.1607	16.6384	12.7764
0.27	31921	36394	43022	47943	9878		3.7037	11.0671	9.20018	7.36037	6.40883
0.135	20340	23618	28472	34262	6419		7.40741	17.524	14.1841	11.0621	8.7617
0.09	16044	19317	23715	28540	6911		11.1111	26.7111	19.664	14.5175	11.2789
0.0675	13618	15919	19921	24734	5855		14.8148	31.425	24.2401	17.3434	12.9219

## Sheet: CpGUS_inhibitor 4
Table 1 Inhibition constants for UIFGs derivatives 4 for CpGUS
GUS activities was determined by the hydrolysis rate of 4-methylumbelliferyl-β-glucuronide.
								1/v
[MUG] (mM)	[Inhibitor 4] = 45 nM	[Inhibitor 4] = 30 nM	[Inhibitor 4] = 15 nM	[Inhibitor 4] = 7.5 nM	Blank		1/[MUG]	[Inhibitor 4] = 45 nM	[Inhibitor 4] = 30 nM	[Inhibitor 4] = 15 nM	[Inhibitor 4] = 7.5 nM
0.27	42780	45461	50010	50908	10868		3.7037	7.64452	7.05206	6.23249	6.09271
0.135	30194	32021	36903	39173	8089		7.40741	11.0361	10.1935	8.46644	7.84815
0.09	25201	26844	30806	32983	7421		11.1111	13.7206	12.56	10.432	9.54354
0.0675	21111	22203	26319	28687	7239		14.8148	17.5859	16.3026	12.7857	11.3741
0.27	44110	45525	50070	52601	10868		3.7037	7.33867	7.03904	6.22295	5.84554
0.135	31805	34398	36757	40868	8089		7.40741	10.2864	9.27257	8.50956	7.44233
0.09	25700	27801	32424	34647	7421		11.1111	13.346	11.9702	9.75691	8.96026
0.0675	22034	25014	29087	31334	7239		14.8148	16.4888	13.7244	11.1659	10.1246
0.27	41856	43346	47758	49952	10868		3.7037	7.87247	7.5113	6.61296	6.24174
0.135	27407	29943	35129	38660	8089		7.40741	12.6282	11.1628	9.02189	7.97985
0.09	22459	24814	29332	32827	7421		11.1111	16.2224	14.0259	11.1338	9.60214
0.0675	20201	23180	26367	30473	7239		14.8148	18.8206	15.3034	12.7537	10.4998

## Sheet: LgGUS_inhibitor 1
Table 1 Inhibition constants for UIFGs (1) for LgGUS
GUS activities was determined by the hydrolysis rate of 4-methylumbelliferyl-β-glucuronide.
							1/v
[MUG] (mM)	[Inhibitor1] = 300 nM	[Inhibitor 1] = 150 nM	[Inhibitor 1] = 75 nM	[Inhibitor 1] = 37.5 nM		1/[MUG]	[Inhibitor1] = 300 nM	[Inhibitor 1] = 150 nM	[Inhibitor 1] = 75 nM	[Inhibitor 1] = 37.5 nM
0.3	5479.69	6823.18	7502.92	8392.21		3.33333	0.22586	0.181122	0.164624	0.147095
0.15	3788.97	5211.99	6016.94	6989.6		6.66667	0.327731	0.237551	0.205556	0.176785
0.075	2499.8	3690.3	4568.69	5363.35		13.3333	0.499527	0.336591	0.271299	0.230796
0.0375	1499.26	2287.99	2916.53	3630.06		26.6667	0.842138	0.546602	0.427147	0.34224
0.3	6212.41	7388.43	7857.06	8914.67		3.33333	0.199046	0.167189	0.157166	0.138435
0.15	4342.31	5646.38	6265.31	7009.39		6.66667	0.285575	0.219144	0.197355	0.176283
0.075	2700.37	3908.78	4545.03	5270.31		13.3333	0.461859	0.31758	0.272724	0.234902
0.0375	1635.28	2450.67	3008.51	3744.56		26.6667	0.770309	0.509709	0.413909	0.33166
0.3	6169.31	7512.95	8186.58	8604.52		3.33333	0.200446	0.164403	0.150808	0.143449
0.15	4593.64	5675.21	6505.15	7268.17		6.66667	0.269812	0.218022	0.190033	0.169971
0.075	2877.45	4062.07	4846.82	5458.79		13.3333	0.433031	0.305475	0.2556	0.226731
0.0375	1749.16	2569.7	3126.61	3642.59		26.6667	0.718971	0.48572	0.39807	0.341049
[4-MU] (mM)	Intensity (445 nm)
10000	20724.5
5000	9714.84
2500	5193.69
1250	2937.05
625	1347.22
312.5	655.714
156.25	371.388
0	13.405

## Sheet: LgGUS_inhibitor 2
Table 1 Inhibition constants for UIFGs derivatives 2 for LgGUS
GUS activities was determined by the hydrolysis rate of 4-methylumbelliferyl-β-glucuronide.
							1/v
[MUG] (mM)	[Inhibitor 2] = 80 μM	[Inhibitor 2] = 40 μM	[Inhibitor 2] = 20 μM	[Inhibitor 2] = 10 μM		1/[MUG]	[Inhibitor 2] = 80 μM	[Inhibitor 2] = 40 μM	[Inhibitor 2] = 20 μM	[Inhibitor 2] = 10 μM
0.3	7316.31	8083.43	8851.1	9099.17		3.33333	0.168847	0.152742	0.139434	0.135616
0.15	5115.03	6252.92	7076.25	7358.86		6.66667	0.24209	0.197748	0.174608	0.167865
0.075	3305.44	4448.51	5345.77	5954.69		13.3333	0.376267	0.278696	0.231561	0.20772
0.0375	1968.46	3052.97	3602.4	4614.39		26.6667	0.637191	0.407801	0.344897	0.268588
0.3	7171.31	8157.58	8767.09	8920.98		3.33333	0.17228	0.151347	0.140776	0.138337
0.15	5087.86	6224	6921.34	7584.59		6.66667	0.243393	0.198673	0.178539	0.162842
0.075	3323.3	4496.55	5367.33	5869.97		13.3333	0.37422	0.275691	0.230624	0.210739
0.0375	1984.8	2945.2	3549.69	4192.53		26.6667	0.631836	0.42293	0.350078	0.295877
0.3	7724.06	8770.43	9326.73	9760.49		3.33333	0.159886	0.140722	0.132292	0.126389
0.15	5362.93	6644.75	7548.25	8286.19		6.66667	0.230814	0.186016	0.16363	0.148986
0.075	3518.37	4702.63	5663.13	6487.03		13.3333	0.35323	0.263504	0.218491	0.190567
0.0375	2116.68	3203.76	3952.79	4171.53		26.6667	0.591704	0.388362	0.314008	0.297381

[truncated: 10 more sheets: LgGUS_inhibitor 3, LgGUS_inhibitor 4, BdGUS_inhibitor 1, BdGUS_inhibitor 2, BdGUS_inhibitor 3, BdGUS_inhibitor 4, HsGUS_inhibitor 1, HsGUS_inhibitor2, HsGUS_inhibitor3, HsGUS_inhibitor4]
