# Supplementary material for: Entropy-driven binding of gut bacterial β-glucuronidase inhibitors ameliorates irinotecan-induced toxicity
Source: Commun Biol. 2021 Mar 4;4:280. doi: 10.1038/s42003-021-01815-w (PMC7933434; doi:10.1038/s42003-021-01815-w)
Supplement: Supplementary file 4 — Supplementary Data 2 [file 42003_2021_1815_MOESM4_ESM.xlsx]

## Sheet: Fig. 4b
Fig. 4b Effect of inhibitor 3 to protect against diarrhea caused by CPT-11.
Adherence was shown as the record of diarrhea scores of mice from each group. (Started from Day 6 to Day 12)
The diahrrea scores on Day 6 for each box and each group was recorded as below.									Diarrhea severity was scored as described in below table.
Day 6	Diarrhea Score								Diarrhea Score	Degree of Diarrhea
Box		Vehicle	Inhibior 3	CPT-11	CPT-11 + I3	CPT-11 + ASN			0	Normal stool
1		0	0	0	0	0			1	Slight perianal staining of the coat
2		0	0	0	0	0			2	Moderate perianal staining of the coat
3		0	0	0	0	0			3	Watery mucosal-infused stool with severe perianal staining of the coat
4		0	0	0	0	0			D	Death
5		0	0	0	0	0
6		0	0	0	0	0
7		0	0	0	0	0
8		0	0	0	0	0
	mean	0	0	0	0	0
The Diarrhea scores on Day 7 for each box and each group was recorded as below.									Welch's unpaired t-test of Diarrhea score data
Day 7	Diarrhea Score								Table Analyzed	day 9	day 10	day 11	day 12
Box		Vehicle	Inhibior 3	CPT-11	CPT-11 + I3	CPT-11 + ASN
1		0	0	0	0	1			CPT-11 + Inhibitor 3	CPT-11 + Inhibitor 3	CPT-11 + Inhibitor 3	CPT-11 + Inhibitor 3	CPT-11 + Inhibitor 3
2		0	0	0	0	0			vs.	vs.	vs.	vs.	vs.
3		0	0	0	0	0			CPT-11	CPT-11	CPT-11	CPT-11	CPT-11
4		0	0	0	0	0
5		0	0	0	0	0			Unpaired t test with Welch's correction
6		0	0	0	0	0			P value	0.3632	0.0284	0.0005	0.0057
7		0	0	0	0	0			P value summary	ns	*	***	**
8		0	0	0	0	0			Significantly different? (P < 0.05)	No	Yes	Yes	Yes
									One- or two-tailed P value?	Two-tailed	Two-tailed	Two-tailed	Two-tailed
	mean	0	0	0	0	0.125			Welch-corrected t, df	t=1.000 df=5.000	t=3.051 df=5.000	t=5.704 df=7.789	t=3.993 df=6.723
									How big is the difference?
The Diarrhea scores on Day 8 for each box and each group was recorded as below.									Mean ± SEM of "CPT-11 + Inhibitor 3"	0.5000 ± 0.5000 N=6	1.833 ± 0.6009 N=6	2.500 ± 0.3416 N=6	2.500 ± 0.5000 N=6
Day 8	Diarrhea Score								Mean ± SEM of "CPT-11"	0.0 ± 0.0 N=7	0.0 ± 0.0 N=7	0.2857 ± 0.1844 N=7	0.3333 ± 0.2108 N=6
Box		Vehicle	Inhibior 3	CPT-11	CPT-11 + I3	CPT-11 + ASN			Difference between means	-0.5000 ± 0.5000	-1.833 ± 0.6009	-2.214 ± 0.3882	-2.167 ± 0.5426
1		0	0	0	0	0			95% confidence interval	-1.785 to 0.7853	-3.378 to -0.2886	-3.114 to -1.315	-3.461 to -0.8728
2		0	0	0	0	0			R squared	0.1667	0.6505	0.8069	0.7034
3		0	0	0	0	0
4		0	0	2	0	0
5		0	0	0	0	0
6		0	0	0	0	0
7		0	0	0	0	0
8		0	0	0	0	0
	mean	0	0	0.25	0	0
The Diarrhea scores on Day 9 for each box and each group was recorded as below.
Day 9	Diarrhea Score
Box		Vehicle	Inhibior 3	CPT-11	CPT-11 + I3	CPT-11 + ASN
1		0	0	0	0	D
2		0	0	0	0	0
3		0	0	D	0	0
4		0	0	0	0	0
5		0	0	0	0	0
6		0	0	0	0	0
7		0	0	3	0	0
8		0	0	0	0	0
	mean	0	0	0.428571	0	0
The Diarrhea scores on Day 10 for each box and each group was recorded as below.
Day 10	Diarrhea Score
Box		Vehicle	Inhibior 3	CPT-11	CPT-11 + I3	CPT-11 + ASN
1		0	0	0	0	D
2		0	0	0	0	0
3		0	0	D	0	0
4		0	0	3	0	0
5		0	0	0	0	0
6		0	0	3	0	0
7		0	0	3	0	0
8		0	0	2	0	0
	mean	0	0	1.57143	0	0
The Diarrhea scores on Day 11 for each box and each group was recorded as below.
Day 11	Diarrhea Score
Box		Vehicle	Inhibior 3	CPT-11	CPT-11 + I3	CPT-11 + ASN
1		0	0	1	1	D
2		0	0	1	1	0
3		0	0	D	0	0
4		0	0	3	0	0
5		0	0	2	0	0
6		0	0	3	0	0
7		0	0	3	1	0
8		0	0	3	0	0
	mean	0	0	2.28571	0.375	0
The Diarrhea scores on Day 12 for each box and each group was recorded as below.
Day 12	Diarrhea Score
Box		Vehicle	Inhibior 3	CPT-11	CPT-11 + I3	CPT-11 + ASN
1		0	0	0	0	D
2		0	0	0	1	0
3		0	0	D	0	0
4		0	0	3	0	0
5		0	0	3	0	0
6		0	0	3	0	0
7		0	0	3	1	0
8		0	0	3	D	0
	mean	0	0	2.14286	0.285714	0
